# Supplementary material for: Rapid HPLC-DAD and Chemometric Discrimination of Raw Dark Tea from Three Specific Mountain Origins Within Anhua
Source: Foods. 2026 May 10;15(10):1664. doi: 10.3390/foods15101664 (PMC13206714; doi:10.3390/foods15101664)
Supplement: Supplementary file 1 [file foods-15-01664-s001.zip]

Archive with 1 entries (1 files):
- foods-4237271-supplementary.pdf
